# Supplementary material for: Blood pressure variability plays a critical role in determining the prognosis of acute ischemic stroke combined with hypertension
Source: Front Neurol. 2026 May 5;17:1834657. doi: 10.3389/fneur.2026.1834657 (PMC13185222; doi:10.3389/fneur.2026.1834657)
Supplement: Supplementary file 1 [file Data_Sheet_1.XLSX]

## Sheet: Sheet1
Group	Gender(M1/F2)	Age	Smoking	Drinking	Diabetes	T	H	BMI	TC	TG	LDL	HDL	SBPV	DBPV	Average SBP	Average DBP	SBPV after treatment	DBPV after treatment	Average SBP after treatment	Average DBP after treatment	NIHSS in acute phase	mRS in acute phase	NIHSS after 90 days	mRS after 90 days
Control group	1	64	1	1	0	68	158	27.2392	2.61	1.12	1.42	0.99	0.13	0.138	135	85					0	1	0	0
Control group	1	80	1	1	0	60	168	21.2585	2.65	1.15	1.11	1.21	0.1	0.11	139	69					0	1	0	0
Control group	2	69	0	0	1	60	154	25.2994	6.05	0.95	4.41	1.36	0.1357	0.191	136	85					2	1	0	0
Control group	1	67	1	1	1	80	168	28.3447	5.07	0.94	3.38	1.4	0.1	0.09	154	84					2	2	0	0
Control group	2	65	0	0	1	62.5	160	24.4141	3.79	1.61	1.99	1.22	0.115	0.2273	110	63					1	1	0	0
Control group	1	51	0	0	0	65	167	23.3067	5.34	1.95	3.73	1.16	0.1	0.07	151	104					2	2	0	0
Control group	1	76	0	0	1	65	170	22.4913	2.88	1.07	1.3	1.31	0.161	0.25	174	91					0	1	0	0
Control group	1	64	0	0	1	60	163	22.5827	3.43	1.78	1.87	1.05	0.1095	0.1449	134	67					3	3	1	1
Control group	1	79	0	0	0	79	175	25.7959	3.08	1.38	1.51	1.18	0.114	0.097	145	60					3	3	2	3
Control group	1	56	1	0	0	44	158	17.6254	4.08	1.91	2.74	0.69	0.149	0.117	110	59					2	2	1	1
Control group	1	59	0	0	1	86	176	27.7634	4.6	6.2	1.54	0.71	0.119	0.108	139	81					2	2	1	2
Control group	2	67	0	0	1	62.5	156	25.6821	5.92	2.08	4.28	1.05	0.1314	0.1222	133	88					2	2	1	1
Control group	1	62	1	1	0	55	163	20.7008	3.99	2.53	2.34	0.8	0.1218	0.1111	152	96					1	1	0	0
Control group	1	66	1	1	0	70	175	22.8571	4.36	2.55	2.79	0.9	0.1	0.1146	146	93					3	3	0	1
Control group	1	68	1	1	1	70	168	24.8016	3.04	1.46	2.05	0.79	0.1079	0.2286	135	66					1	1	0	1
Control group	2	64	0	0	0	55	148	25.1096	4.3	1.3	2.94	1.03	0.1288	0.1923	128	75					1	2	0	0
Control group	2	70	0	0	0	59	163	22.2063	3.02	1.27	1.41	1.26	0.135	0.11	137	80					2	3	1	2
Control group	1	81	0	0	0	65	163	24.4646	6.93	1.52	5.35	1.24	0.1282	0.1467	152	73					0	1	0	0
Control group	1	62	1	1	0	65	162	24.7676	2.82	1.58	1.26	0.98	0.12	0.145	114	80					4	3	1	1
Control group	1	49	1	1	0	80	165	29.3848	3.74	1.33	2.61	0.67	0.1241	0.1563	132	92					0	1	0	0
Control group	1	68	0	0	1	60	160	23.44	3.35	1.16	2.13	0.98	0.122	0.173	119	71					1	1	0	0
Control group	1	66	1	0	0	72	170	24.91	5.29	2.92	3.33	1	0.1185	0.0732	132	81					4	3	2	2
Control group	1	72	1	1	1	85	172	28.73	2.87	1.26	1.85	0.68	0.14	0.13	136	73					2	2	0	0
Observation group 1	1	59	1	1	0	65	165	23.8751	5.51	1.64	4.07	0.82	0.0827	0.1299	130	75	0.137	0.081	127	73	2	2	1	1
Observation group 1	1	57	0	0	0	65	163	24.4646	3.7	2.73	1.84	0.87	0.0855	0.1158	150	93	0.1066	0.2125	119	77	3	3	0	1
Observation group 1	2	79	0	0	0	62.5	162	23.815	3.92	0.92	2.24	1.33	-0.05	0.02	133	85	0.1053	0.1558	112	75	1	1	0	0
Observation group 1	1	66	1	0	0	66	170	22.8374	2.84	1.14	1.49	0.75	0.0479	0.0755	165	104	0.1221	0.0167	128	75	2	3	0	0
Observation group 1	1	66	1	1	0	66	168	23.3844	6.33	2.75	4.26	0.86	-0.02	0.02	153	101	0.181	0.079	132	74	5	4	1	1
Observation group 1	1	50	1	1	0	57	165	20.9366	4.46	1	2.7	1.34	0.094	0.0652	146	91	0.1361	0.2062	143	93	1	1	0	1
Observation group 1	2	55	0	0	1	75	163	28.2284	3.49	2.1	1.84	0.88	-0.158	-0.187	135	82	0.1525	0.1818	115	74	4	4	0	1
Observation group 1	1	77	0	1	0	72	165	26.4463	4.2	1.01	2.98	0.9	-0.024	0.08	125	73	0.1508	0.2278	122	75	2	2	1	1
Observation group 1	1	64	1	1	1	70	153	29.903	5.22	1.12	3.9	1.08	0.0647	0.1707	135	79	0.112	0.1974	125	75	5	4	0	1
Observation group 1	1	68	1	1	0	72.5	165	26.6299	3.41	1.39	2.04	0.77	0.0704	0.092	139	85	0.1029	0.2273	130	82	5	4	1	2
Observation group 1	1	43	1	1	0	69	163	25.9701	6.17	1.06	4.56	1.1	0.053	0.061	131	81	0.0606	0.0588	130	84	2	2	1	1
Observation group 1	1	68	1	1	0	62	168	21.9671	4.44	1.71	2.6	0.91	0.029	0.1154	137	76	0.0417	0.0253	143	79	2	2	0	1
Observation group 1	1	59	1	0	0	60	157	24.3418	3.96	0.85	2.29	1.4	-0.034	0.011	150	92	0.0303	0.1087	131	90	1	2	1	1
Observation group 1	2	57	0	0	1	75	165	27.5482	5.14	3.41	3.15	1.03	-0.112	-0.0119	128	84	0.0827	0.0581	131	85	3	3	0	1
Observation group 1	1	47	0	0	0	70	170	24.2215	4.9	2.32	2.98	1.45	0.0242	0.061	124	81	0.0574	0.0897	121	77	3	3	1	2
Observation group 1	1	56	0	1	0	65	164	24.1672	4.7	2.46	3.18	0.77	0.0226	0	132	87	0.0413	0.1463	120	80	3	3	1	1
Observation group 1	1	68	1	1	0	70	170	24.2215	4.32	0.99	2.36	1.53	-0.0441	0	138	77	0.0448	0.1899	132	76	7	4	3	3
Observation group 1	1	54	1	0	0	70	164	26.0262	4.29	1.6	3.01	0.91	0	0	118	78	0.0678	0.0625	117	79	2	3	1	1
Observation group 1	1	82	0	0	1	67.5	165	24.7934	2.96	0.76	1.59	1.11	0.0149	0.0875	133	78	0.09	0.206	138	65	1	1	0	0
Observation group 1	2	72	0	0	1	60	155	24.974	3.39	1.05	2.04	1.05	-0.1705	-0.0986	134	72	-0.078	0.0448	145	66	1	1	0	1
Observation group 1	1	69	1	1	1	75	172	25.3515	3.96	2.13	2.38	0.94	-0.013	0.057	157	87	0.0652	0.0625	136	79	2	3	1	1
Observation group 1	1	64	0	0	0	60	162	22.8624	5.21	0.93	3.84	1.06	0.0365	0.0353	136	85	0.0488	0.1325	123	81	1	2	0	0
Observation group 1	2	58	0	0	1	55	163	20.7008	5.19	2.95	3.33	0.99	0.0077	-0.0141	130	71	0.058	0.1023	134	85	0	1	0	1
Observation group 1	1	73	0	0	0	61	160	23.8281	3.14	1.25	1.73	0.96	-0.0179	0.1268	112	69	0.0826	0.2308	118	75	6	4	2	2
Observation group 1	1	70	1	0	1	60	165	22.0386	4.18	1	2.71	1.14	0.0065	-0.0375	153	81	0.0728	0.0741	148	78	3	3	1	2
Observation group 1	2	70	0	0	0	65	156	26.7094	4.56	1.26	3.25	1.1	0.029	-0.0122	137	83	0.0296	0.1429	135	82	5	4	3	2
Observation group 1	2	51	0	0	0	55	153	23.4952	4.52	0.93	3.09	1.22	0.015	0.05	134	79	0.0631	0.125	110	69	2	3	1	2
Observation group 2	1	61	1	1	0	67	165	24.6097	4.26	1.9	2.45	1.9	0.0068	0.0538	147	92	0	0.03	112	76	1	1	0	1
Observation group 2	1	73	1	1	0	75	163	28.2284	5.4	1.39	3.8	1.32	0.0292	0.0845	136	70	0.0155	0.0423	129	70	3	3	1	2
Observation group 2	1	69	1	0	0	55	160	21.4844	4.29	0.9	2.92	0.92	-0.05	-0.08	105	54	-0.081	0	138	77	1	1	1	1
Observation group 2	2	66	0	0	1	62.5	163	23.5237	4.69	0.94	2.88	1.4	0.0748	0.05	144	79	0	0.0986	113	69	1	1	1	1
Observation group 2	2	60	0	0	0	60	160	23.4375	5.99	0.83	3.88	1.87	0.0769	0.0549	141	90	0.0692	0.0964	128	81	3	3	2	2
Observation group 2	1	66	1	0	0	67.5	164	25.0967	6.3	1.56	4.66	1.12	0.204	0.207	145	83	0.0769	0.1447	115	74	4	3	3	3
Observation group 2	2	77	0	0	1	45	160	17.5781	4.11	0.97	2.2	1.4	0.025	0.079	156	62	-0.075	0.016	149	63	1	1	0	1
Observation group 2	1	66	1	1	1	73	166	26.4915	4.21	3.14	2.63	0.86	0.035	0.114	141	77	0.0078	0.0658	127	71	2	2	2	2
Observation group 2	1	57	1	1	0	87	173	29.0688	4.04	2.01	2.47	0.76	0.0464	0.1505	150	90	0.032	0.148	125	78	8	4	3	3
Observation group 2	2	88	0	0	0	50	155	20.8117	4.87	1.14	3.12	1.66	0.0405	-0.0141	146	71	0.035	0.1389	141	70	3	3	1	1
Observation group 2	1	60	1	1	0	60	160	23.4375	4.47	2.19	2.65	0.89	0.054	0.075	128	79	0	0.1429	111	68	2	3	2	3
Observation group 2	1	69	1	0	0	61	162	23.2434	2.98	1.12	1.65	0.97	0.05	0.0833	138	83	0.0385	0.0864	129	79	1	1	0	0
Observation group 2	1	51	0	0	1	68	165	24.977	3.55	2.23	2.12	0.8	0.0403	0.1507	123	70	0.0076	0.1	132	78	3	3	2	2
Observation group 2	1	60	0	1	0	70	167	25.0995	5.49	2.12	3.87	1.05	0.071	0.1782	152	97	0.029	0.0659	137	90	3	3	0	1
Observation group 2	1	59	1	1	0	60	160	23.4375	4.19	1.26	2.65	1.15	0.0455	0.0104	152	96	0.0313	0.0225	127	88	3	3	2	2
Observation group 2	1	64	0	1	0	65	168	23.03	3.69	2.38	2	0.84	0.0979	0.0787	140	87	0	0.0714	113	69	2	3	2	3
Observation group 2	1	69	1	1	0	70	175	22.8571	3.25	0.88	1.99	1.06	0	0.0633	137	78	-0.0168	0.0423	120	70	3	3	1	1
Observation group 2	1	47	1	0	1	67	163	25.2174	4.15	1.21	2.97	0.94	0.0308	0.069	129	86	0	0.0714	122	83	2	2	1	1
Observation group 2	1	65	1	1	0	65	165	23.8751	6.73	1.71	5.22	0.93	0.0493	0.0633	141	78	0.0294	0.0864	135	80	3	3	1	1
Observation group 2	1	43	1	1	1	70	156	28.764	4.95	3	3.1	0.82	0.0068	-0.0213	146	94	-0.0085	0	117	82	11	4	6	3
Observation group 2	1	82	1	1	0	62	165	22.7732	4.93	1.44	3.15	1.32	-0.0156	0.0641	129	76	-0.0733	0.0349	155	86	3	3	2	2
Observation group 2	1	58	0	0	0	60	165	22.0386	4.91	1.31	3.28	1.27	0.0686	0.156	172	104	0.0119	0.1753	170	96	1	2	1	2
Observation group 2	1	75	1	0	1	80	172	27.0416	4.68	1.97	3.33	0.83	0.0137	0.0814	145	84	-0.1387	-0.1512	143	90	2	2	2	2
Observation group 2	1	53	1	1	1	85	170	29.4118	4.11	4.3	1.82	1.01	-0.0316	-0.0096	160	105	-0.042	0.04	144	100	3	3	2	3
Observation group 2	1	69	0	0	1	67	160	26.1719	4.68	1.53	3.21	1.06	0.0576	0.1268	137	68	0.0233	0.1549	127	68	1	1	0	0
